# Supplementary material for: Emulative, coherent, and causal dynamics between large-scale brain networks are neurobiomarkers of Accelerated Cognitive Ageing in epilepsy
Source: PLoS One. 2021 Apr 16;16(4):e0250222. doi: 10.1371/journal.pone.0250222 (PMC8051821; doi:10.1371/journal.pone.0250222)
Supplement: S1 Data — (ZIP) [file pone.0250222.s002.zip › Data/README.txt]

**************************************
README - SUPPORTING INFORMATION - DATA 
**************************************
Author: Dr. Antoine Bernas (antoine.bernas1@gmail.com)
Date: 04-02-2021
****************
Paper: "Emulative, coherent, and causal dynamics between large-scale brain networks are neurobiomarkers of Accelerated Cognitive Ageing in epilepsy"
***************************************************************************************************************************************************
Description:

'IC_timeseries.mat' MATLAB file contains the 'Timeseries', 'Network_List', and 'Subject_List' matrices: 
	- 'Timeseries' = IC time series matrix [208 x 18 x 48] = 208 time points (TR = 2 s) x 18 networks x 48 subjects-sessions;
	- 'Network_List' = list of the 18 independent components (ICs or Networks); see also PNG images in '18_Networks' folder;
	- 'Subject_List' = list of subject-session names: 1-10= ACA-RS1; 11-24= CON-RS1; 25-34= ACA-RS2; 35-48= CON-RS2; same order as in 'Timeseries'

'18_Networks' folder contains images of the 18 resting-state networks used in the paper [0000.png, ..., 0017.png]; Network names are in 'Network_List' matrix (see above)
*************************************************************************************************************************************************************************


	
